# Supplementary material for: Positron Annihilation Spectroscopy Study of Metallic Materials after High-Speed Cutting
Source: Materials (Basel). 2022 Jan 28;15(3):1017. doi: 10.3390/ma15031017 (PMC8838609; doi:10.3390/ma15031017)
Supplement: Supplementary file 1 [file materials-15-01017-s001.zip]

Archive with 1 entries (1 files):
- materials-1533038-supplementary.pdf
